# Supplementary material for: Correlation of HIV-Induced Neuroinflammation and Synaptopathy with Impairment of Learning and Memory in Mice with HAND
Source: J Clin Med. 2023 Aug 8;12(16):5169. doi: 10.3390/jcm12165169 (PMC10455390; doi:10.3390/jcm12165169)
Supplement: Supplementary file 1 [file jcm-12-05169-s001.zip]

Archive with 1 entries (1 files):
- jcm-2418699-supplementary.pdf
